# Supplementary material for: Insulin-like growth factor binding protein-3 induces senescence by inhibiting telomerase activity in MCF-7 breast cancer cells
Source: Sci Rep. 2023 May 30;13:8739. doi: 10.1038/s41598-023-35291-5 (PMC10229562; doi:10.1038/s41598-023-35291-5)
Supplement: Supplementary file 3 — Supplementary Table S1. [file 41598_2023_35291_MOESM3_ESM.xlsx]

## Sheet: Fig.1-A Density
	Table S1. The Quantification of IGFBP-3 Downregulation by siRNA at Different Time Points for Figure 1A
			1st		2nd		3rd		average	STDEV	T-TEST
			mean	Relative density	mean	Relative density	mean	Relative density
	1DAY	Pon.A(+)	72.366	1	125.592	1	121.732	1	1	0
		siRNA+Pon.A(+)	68.515	0.946784	87.48	0.696541	113.822	0.935021	0.859449	0.141205	0.113422
	2DAY	Pon.A(+)	89.729	1	139.997	1	145.562	1	1	0
		siRNA+Pon.A(+)	75.488	0.841289	90.541	0.646735	107.96	0.741677	0.743234	0.0972861	0.0223352
	3DAY	Pon.A(+)	153.647	1	225.061	1	217.355	1	1	0
		siRNA+Pon.A(+)	91.894	0.598085	175.151	0.778238	151.992	0.69928	0.691868	0.0903048	0.0137283
	5DAY	Pon.A(+)	120.172	1	206.92	1	157.276	1	1	0
		siRNA+Pon.A(+)	97.525	0.811545	140.135	0.677242	126.159	0.80215	0.763646	0.074975	0.0159716
	The density was measured using the Image J program.
